# Supplementary material for: Severe abacavir hypersensitivity reaction in a patient with human immunodeficiency virus infection: a case report
Source: J Med Case Rep. 2022 Nov 8;16:407. doi: 10.1186/s13256-022-03647-6 (PMC9641955; doi:10.1186/s13256-022-03647-6)
Supplement: Supplementary file 1 — Additional file 1. Lab data. [file 13256_2022_3647_MOESM1_ESM.xlsx]

## Sheet: Sheet1
		1st admission									2nd admision					3rd admision
Days from admission	-4	0	1	2	3	4	5	6	7	8	9	10	11	12	13	14	15	17	24	27	28	32	47	56	63	68	682	717
Wbc		2.68	1.9	0.7	3.5	3.3	3.7	5.4			3.1			1.5		1.7		3.1	16.1	18.4		10.6	7.7			4.8		4.1
Gran		0.73	1.3	0.4	3.1	2.4	2.3	3.4			2.7			0.7		0.3		2.1	5.6	9.5		5.4	3.5			1.8		1.9
Lym		0.22	0.6	0.2	0.3	0.7	1.2	1.7			0.3			0.3		0.6		0.4	7.1	7.8		4.4	3.8			2.8		2
Hb		14	14.9	14.9	13.1	13.2	13.1	13.4			13.9			13.6		15.6		14.7	13.3	12.9		12.2	12.8			13.3		15.2
MCV		93	83.6	85.6	84.3	87.3	85	87.9			83.6			85.2		85.4		84	81.8	80		80.3	80.3			79.5		82.5
Plt		122	54	22	54	85	133	163			278			174		115		186	329	355		297	174			265		264
CRP		96	200																	63.9
Malaria		Negative		Positive							Negative	Negative								Negative						Negative		Negative
Urea	3.2		3.98	7.7	4.46	4.49	2.57				5.33	8.64	7.39	5.9				6.32	nd		nd	3.83	2.39			5.57		2.72
Creatinine	76		87	58	73	72	64				121	183	176	138		130s		109	82		101	71	74			59		64
Na	133		134	138.5	136	137	140				137	141	139	138				134	nd		nd	141	141			140		141
K	4.2		3.2	3.42	3.4	3.8	4.8				4.6	5.3	5.4	4.8		6.7		4.6	nd		nd	4.1	3.7			4		4.6
Cl	101		95	107.1	94	96	97				98	104	101	99				92	nd		nd	105	107			104		102
RBS	10																		5.4							6.3		6.7
FBS											6.2
LDH																>900
CPK																108
Ca					1.87																	2.46
Mg																						0.69
ALT	35		624	917	961	732	464	310			333	219		108		200s		154	45		49	31	18			24		50
AST	nd		1000	nd	1842	501	155	86			573	142		33		900s		101	56		36	43	35			34		43
Alb	44		32	28.2	31	30	32	nd			nd	nd		nd				31.3	nd		42	41	36			nd		47
Tprot	71		59	35.6	53	53	56	55			52	nd		49				55.8	nd		71	79	76			92		74
ALP	109		1085	806	1106	1212	1290	1113			1720	1189		nd				2461	nd		824	726	427			249		378
GGT	216		1200	894	1488	1450	>1200	1331			1569	nd		nd				893	nd		377	283	122			94		422
Tbil	3		54	67.2	58	51	32	21			34	36		23				40	nd		18	20	11			9		7
Dbil	<2		38.1	41.5	43.7	35.5	19.4	11.7			nd	nd		nd				19.2	nd		11.5	13.4	7.9			nd		2.5
LDH
pH																7.456
pCO2																21.3
HCO3																18.9
pO2																62.1
Lac																4.34
Urine:
pH			6					7				5	5															6
blood			3+					nil				nil	nil															nil
protein			2+					nil				nil	nil															nil
leukocytes			2+					1+				nil	2+															nil
microscopy			5-10 rbc					nil rbc				nil rbc	nil rbc															nil rbc
			1-2 wbc					6-8 wbc				nil wbc	2-3 wbc															nil wbc
HBV					Negative
HCV					Negative
CMV IgM (IU/mL)				1.3								0.3
CMV IgG (IU/mL)				>500								>500
HSV 1 +2 IgM				Negative
HSV 1 IgG				Positive
HSV 2 IgG				Positive
INR					1.3
aPTT					54s
ANA			Negative
dsDNA			Negative
Other ENAs			Negative
Serum CRAG														Negative
HLA-B*5701																Positive
CD4								338																	432		512
CD8								1199																	>2000		754
HIV VL								<20																74927			22
